# Supplementary material for: Promoting mental health and well-being in schools: examining mindfulness, relaxation and strategies for safety and well-being in English primary and secondary schools—study protocol for a multi-school, cluster randomised controlled trial (INSPIRE)
Source: Trials. 2023 Mar 23;24:220. doi: 10.1186/s13063-023-07238-8 (PMC10034911; doi:10.1186/s13063-023-07238-8)
Supplement: Supplementary file 1 — Additional file 1. [file 13063_2023_7238_MOESM1_ESM.odt]

Timeline

Main trial 
Task
Timeline
Wave 1
Recruitment of schools
Mar 18 – Sept 18
Usual provision surveys (Time 1)
Jun 18 – Oct 18
Recruitment of pupils in relevant classes and year groups (via information sheets and consent forms)
Jul 18 – Oct 18
Baseline measures (Time 1; pupil and teacher)
Sep 18 – Oct 18 
Randomisation
Oct 18 
Intervention delivery
Jan 19 – Apr 19
Case study visits (Time 1; observations and interviews)
Mar 19 - Apr 19
Implementation surveys
April 19 – May 19
Follow up measures (Time 2; teacher and pupil)
May 19 -Jun 19
Finance survey
May 19 – Jul 19
Follow up measures (Time 3; teacher)
Jan 20 – Feb 20
Follow up measures (Time 3; pupil)
Jan 20 – Feb 20
Usual provision surveys (Time 2)
Nov 19
Case study visits (Time 2; observations and interviews)
Jan 20 – Feb 20
Wave 2
Recruitment of schools
Feb 19 – Jun 19
Usual provision surveys (Time 1)
May 19 – Oct 19
Recruitment of pupils in relevant classes and year groups (via information sheets and consent forms)
Jul 19 – Oct 19
Baseline measures (Time 1; pupil and teacher)
Sep 19 – Oct 19 
Randomisation
Oct 19 
Intervention delivery
Jan 20 – Mar 20
Implementation surveys
April 20 – May 20
Follow up measures (Time 2; teacher and pupil)
May 20 -Jun 20
Finance survey
May 20 – Jul 20
Follow up measures (Time 3; teacher)
Jan 21 – Mar 21
Follow up measures (Time 3; pupil)
Jan 21 – Mar 21
Usual provision surveys (Time 2)
Nov 20
Data analysis cleaning and preparation for final analysis across Waves 1 and 2
Mar 21
Wave 3
Recruitment of schools
Feb 22 – Sept 22
Usual provision surveys (Time 1)
May 22 – Oct 22
Recruitment of pupils in relevant classes and year groups (via information sheets and consent forms)
Jul 22 – Oct 22
Baseline measures (Time 1; pupil and teacher)
Sep 22 – Oct 22 
Randomisation
Oct 22 
Intervention delivery
Jan 23 – Mar 23
Implementation surveys
April 23 – May 23
Follow up measures (Time 2; teacher and pupil)
May 23 -Jun 23
Finance survey
May 23 – Jul 23
Follow up measures (Time 3; teacher)
Jan 24 – Mar 24
Follow up measures (Time 3; pupil)
Jan 24 – Feb 24
Usual provision surveys (Time 2)
Nov 23
Data analysis cleaning and preparation for final analysis across Waves 1, 2 and 3
Mar 24
Data analysis of Wave 1, Wave 2 and Wave 3 data
Apr 24 – May 24
